# Supplementary material for: Transtheoretical Model (TTM)-Based, TTM-Informed and TTM-Congruent Behaviour Change Interventions for Adults with Mild Cognitive Impairment and Dementia Risk: A Scoping Review
Source: Healthcare (Basel). 2026 Jun 30;14(13):1898. doi: 10.3390/healthcare14131898 (PMC13362339; doi:10.3390/healthcare14131898)
Supplement: Supplementary file 1 [file healthcare-14-01898-s001.zip]

Archive with 2 entries (2 files):
- Supplementary Index S1.pdf
- Supplementary Index S2.pdf
